# Supplementary material for: Artificial intelligence model for segmentation and severity scoring of osteophytes in hand osteoarthritis on ultrasound images
Source: Front Med (Lausanne). 2024 Mar 4;11:1297088. doi: 10.3389/fmed.2024.1297088 (PMC10944993; doi:10.3389/fmed.2024.1297088)
Supplement: Supplementary file 1 [file Table_1.XLSX]

## Sheet: Ark1
Explanation of the table
The five tables (confusion matrices) show the predictions versus the ground truth grades from the clinical experts for each joint separately and all joints together.
The columns indicate the predictions made by the AI model in OA osteophyte grades 0-3
The rows indicate the ground truth grades from the clinical experts in OA osteophyte grades 0-3
The diagonals (marked in bold) indicate exact predictions (i.e. 280 images which were graded 0 by the expert were also predicted as 0 by the AI)
Abbreviations:					Table 1	Complete results of Test set analysis.
GT	Ground Truth
PEA	Percentage Exact Agreement				ALL JOINTS
PCA	Percentage Close Agreement					Predictions
Sens	Sensitivity				GT	Grade 0	Grade 1	Grade 2	Grade 3		PEA	0.681128
Spec	Specificity				Grade 0	280	51	8	3		PCA	0.952278
PPV	Positive Predictive Value				Grade 1	53	29	3	2		Sens	0.504202
MCP	Metacarpophalangeal				Grade 2	5	12	3	2		Spec	0.818713
PIP	Proximal interphalangeal				Grade 3	1	3	4	2		PPV	0.491803
DIP	Distal interphalangeal
CMC	Carpometacarpal
					MCP
						Predictions
					GT	Grade 0	Grade 1	Grade 2	Grade 3		PEA	0.757576
					Grade 0	110	16	1	1		PCA	0.969697
					Grade 1	17	15	0	0		Sens	0.486486
					Grade 2	2	1	0	0		Spec	0.859375
					Grade 3	0	1	1	0		PPV	0.5
					PIP
						Predictions
					GT	Grade 0	Grade 1	Grade 2	Grade 3		PEA	0.702703
					Grade 0	99	17	2	0		PCA	0.966216
					Grade 1	14	4	1	0		Sens	0.466667
					Grade 2	1	4	1	1		Spec	0.838983
					Grade 3	1	1	2	0		PPV	0.424242
					DIP
						Predictions
					GT	Grade 0	Grade 1	Grade 2	Grade 3		PEA	0.591667
					Grade 0	59	14	3	0		PCA	0.941667
					Grade 1	17	8	2	2		Sens	0.590909
					Grade 2	1	7	2	1		Spec	0.776316
					Grade 3	0	1	1	2		PPV	0.604651
					CMC
						Predictions
					GT	Grade 0	Grade 1	Grade 2	Grade 3		PEA	0.5
					Grade 0	12	4	2	2		PCA	0.821429
					Grade 1	5	2	0	0		Sens	0.25
					Grade 2	1	0	0	0		Spec	0.6
					Grade 3	0	0	0	0		PPV	0.2
